# Supplementary material for: Erebosis, a new cell death mechanism during homeostatic turnover of gut enterocytes
Source: PLoS Biol. 2022 Apr 25;20(4):e3001586. doi: 10.1371/journal.pbio.3001586 (PMC9037934; doi:10.1371/journal.pbio.3001586)
Supplement: S1 Data — The numerical values used for all main and supporting figures are provided. (XLSX) [file pbio.3001586.s010.xlsx]

## Sheet: Fig 1D
Fig 1D
	cell	nuclear height [µm]
	Ance+	3.115
	Ance+	5.131
	Ance+	3.38
	Ance+	3.196
	Ance+	2.818
	Ance+	2.889
	Ance+	3.06
	Ance+	2.428
	Ance+	2.955
	Ance+	3.333
	Ance+	3.092
	Ance+	4.166
	Ance+	3.438
	Ance+	3.47
	Ance+	2.371
	Ance+	2.657
	Ance+	2.018
	Ance+	3.528
	Ance+	3.471
	Ance+	2.611
	Ance+	3.391
	Ance+	2.886
	Ance+	3.081
	Ance+	2.932
	Ance+	3.803
	Ance+	2.955
	Ance+	3.092
	Ance+	3.093
	Ance+	2.819
	Ance+	2.342
	Ance+	3.573
	Ance+	3.573
	Ance+	3.94
	Ance+	3.058
	Ance+	3.711
	Ance+	3.059
	Ance+	2.612
	Ance+	3.711
	Ance+	2.234
	Ance+	2.577
	Ance+	3.367
	Ance+	3.161
	Ance+	2.955
	Ance+	3.642
	Ance+	2.474
	Ance+	3.436
	Ance+	3.436
	Ance+	3.092
	Ance+	3.196
	Ance+	3.814
	Ance-	4.765
	Ance-	5.322
	Ance-	3.781
	Ance-	4.261
	Ance-	3.39
	Ance-	3.499
	Ance-	4.789
	Ance-	4.96
	Ance-	5.504
	Ance-	5.362
	Ance-	4.266
	Ance-	4.495
	Ance-	4.215
	Ance-	5.773
	Ance-	4.719
	Ance-	4.569
	Ance-	4.329
	Ance-	5.91
	Ance-	5.841
	Ance-	5.445
	Ance-	4.222
	Ance-	4.951
	Ance-	4.503
	Ance-	5.361
	Ance-	4.032
	Ance-	5.04
	Ance-	5.2
	Ance-	6.048
	Ance-	5.65
	Ance-	4.903
	Ance-	4.399
	Ance-	5.682
	Ance-	6.326
	Ance-	6.185
	Ance-	6.231
	Ance-	6.438
	Ance-	6.478
	Ance-	4.457
	Ance-	5.41
	Ance-	5.097
	Ance-	3.299
	Ance-	4.856
	Ance-	4.948
	Ance-	4.742
	Ance-	4.135
	Ance-	4.309
	Ance-	4.987
	Ance-	4.537
	Ance-	4.123
	Ance-	4.128
	Ance-	4.124
	Ance-	3.729
	Ance-	3.339
	Ance-	4.158
	Ance-	2.749
	Ance-	3.024
	Ance-	3.238
	Ance-	3.402
	Ance-	3.54
	Ance-	3.643
	Ance-	5.635
	Ance-	3.299
	Ance-	4.329
	Ance-	4.766
	Ance-	5.154
	Ance-	5.36
	Ance-	4.261
	Ance-	4.124
	Ance-	4.467
	Ance-	4.536
	Ance-	4.123
	Ance-	5.132
	Ance-	4.17
	Ance-	4.537
	Ance-	4.608
	Ance-	4.673
	Ance-	4.536
	Ance-	3.78
	Ance-	3.483
	Ance-	3.573
	Ance-	3.986
	Ance-	2.578
	Ance-	4.27
	Ance-	3.436
	Ance-	2.888
	Ance-	4.183
	Ance-	3.333
	Ance-	3.573
	Ance-	3.79
	Ance-	2.819
	Ance-	4.399
	Ance-	4.948
	Ance-	3.85
	Ance-	3.199
	Ance-	4.123
	Ance-	3.195
	Ance-	2.99
	Ance-	2.886
	Ance-	3.093
	Ance-	3.07

## Sheet: Fig 1E
Fig 1E
	cell	nuclear area [µm²]
	Ance+	115.465
	Ance+	119.773
	Ance+	101.333
	Ance+	205.941
	Ance+	91.165
	Ance+	140.798
	Ance+	121.669
	Ance+	90.304
	Ance+	84.1
	Ance+	126.666
	Ance+	71.002
	Ance+	61.179
	Ance+	69.623
	Ance+	54.803
	Ance+	51.528
	Ance+	57.732
	Ance+	85.995
	Ance+	110.467
	Ance+	68.245
	Ance+	78.585
	Ance+	98.748
	Ance+	90.648
	Ance+	66.349
	Ance+	121.669
	Ance+	118.222
	Ance+	206.802
	Ance+	121.324
	Ance+	84.444
	Ance+	212.317
	Ance+	67.9
	Ance+	96.163
	Ance+	128.217
	Ance+	78.757
	Ance+	112.363
	Ance+	135.628
	Ance+	166.648
	Ance+	183.882
	Ance+	89.959
	Ance+	79.791
	Ance+	163.029
	Ance+	139.764
	Ance+	118.739
	Ance+	80.825
	Ance+	117.016
	Ance+	113.741
	Ance+	120.29
	Ance+	43.773
	Ance+	136.49
	Ance+	193.016
	Ance+	95.646
	Ance+	70.313
	Ance+	65.143
	Ance+	73.07
	Ance+	73.76
	Ance+	58.766
	Ance+	84.961
	Ance+	90.993
	Ance+	57.043
	Ance+	59.456
	Ance+	63.419
	Ance-	56.181
	Ance-	68.072
	Ance-	51.011
	Ance-	72.036
	Ance-	68.417
	Ance-	70.313
	Ance-	57.905
	Ance-	52.735
	Ance-	52.735
	Ance-	47.22
	Ance-	58.422
	Ance-	63.247
	Ance-	56.526
	Ance-	64.281
	Ance-	67.555
	Ance-	61.868
	Ance-	70.83
	Ance-	62.902
	Ance-	87.546
	Ance-	60.317
	Ance-	57.56
	Ance-	51.873
	Ance-	58.249
	Ance-	48.771
	Ance-	64.281
	Ance-	64.453
	Ance-	66.004
	Ance-	55.664
	Ance-	61.179
	Ance-	53.424
	Ance-	44.29
	Ance-	61.007
	Ance-	47.909
	Ance-	50.322
	Ance-	50.667
	Ance-	53.079
	Ance-	60.834
	Ance-	54.286
	Ance-	66.349
	Ance-	67.728
	Ance-	66.694
	Ance-	72.036
	Ance-	75.655
	Ance-	70.313
	Ance-	46.014
	Ance-	50.667
	Ance-	46.703
	Ance-	44.635
	Ance-	47.565
	Ance-	42.394
	Ance-	41.533
	Ance-	44.463
	Ance-	41.36
	Ance-	45.152
	Ance-	46.358
	Ance-	37.741
	Ance-	37.569
	Ance-	61.351
	Ance-	44.118
	Ance-	49.977
	Ance-	83.927
	Ance-	58.077
	Ance-	77.551
	Ance-	41.36
	Ance-	46.531
	Ance-	43.773
	Ance-	54.286
	Ance-	57.043
	Ance-	55.664
	Ance-	42.739
	Ance-	53.079
	Ance-	59.973
	Ance-	66.349
	Ance-	56.181
	Ance-	46.703
	Ance-	44.463
	Ance-	41.188
	Ance-	47.909
	Ance-	51.873
	Ance-	60.834
	Ance-	63.936
	Ance-	63.936
	Ance-	94.44
	Ance-	87.546
	Ance-	62.73
	Ance-	59.973
	Ance-	83.583
	Ance-	66.177
	Ance-	62.213
	Ance-	57.905
	Ance-	51.873
	Ance-	72.553
	Ance-	48.599
	Ance-	40.499
	Ance-	74.794
	Ance-	55.837
	Ance-	52.045
	Ance-	70.83
	Ance-	61.696
	Ance-	71.864
	Ance-	71.347
	Ance-	50.494
	Ance-	52.218
	Ance-	70.485
	Ance-	41.36
	Ance-	47.565
	Ance-	53.769
	Ance-	45.497
	Ance-	44.807
	Ance-	72.726
	Ance-	43.773
	Ance-	51.184
	Ance-	67.038
	Ance-	44.635
	Ance-	34.639
	Ance-	44.118
	Ance-	39.637
	Ance-	43.256
	Ance-	48.254
	Ance-	34.812

## Sheet: Fig 2B
Fig 2B
		normalized relative fuorescence (median)
	cell	Ance	GFP
	1	0.2437	0.3874
	2	0.26705	0.4289
	3	0.14035	1.57585
	4	0.27165	0.32675
	5	0.0782	0.83705
	6	0.3325	0.4346
	7	0.0714	1.78445
	8	0.165	0.29665
	9	0.0923	1.6167
	10	0.18555	0.9894
	11	0.6425	0.12175
	12	0.94625	0.17325
	13	0.10785	1.10855
	14	0.7492	0.23445
	15	0.2948	0.75765
	16	0.83315	0.1451
	17	0.4172	0.7795
	18	0.14025	1.13325
	19	0.7103	0.1082
	20	0.5001	0.305
	21	0.3994	0.1902
	22	0.19825	0.1984
	23	0.1363	1.71345
	24	0.24445	0.9101
	25	0.176	1.4296
	26	0.2733	0.429
	27	0.30835	0.5118
	28	0.24175	1.0413
	29	0.6635	0.4413
	30	0.33	0.713
	31	0.4834	0.59075
	32	0.5383	0.44355
	33	0.483	0.3692
	34	0.5813	0.4502
	35	0.21285	1.75915
	36	0.71075	0.45795
	37	0.5981	0.2586
	38	0.15945	1.7173
	39	0.41085	0.39725
	40	0.16925	1.09815
	41	0.24845	1.0938
	42	0.0987	1.2874
	43	0.3858	0.5969
	44	0.09275	0.39305
	45	0.64215	0.4727
	46	0.1287	1.3356
	47	0.6842	0.4717
	48	1.0354	0.27875
	49	0.5829	0.4375
	50	0.6469	0.40095
	51	0.1392	1.24145
	52	0.70755	0.5888
	53	0.1617	1.8849
	54	0.73365	0.57215
	55	0.29745	1.4798
	56	0.2872	1.2268
	57	0.5869	0.50205
	58	0.6077	0.5641
	59	0.5464	0.3588
	60	0.186	1.02375
	61	0.1092	0.96815
	62	0.41315	0.5797
	63	0.1313	2.1697
	64	0.2338	0.35855
	65	0.4984	0.52095
	66	0.0877	1.0853
	67	0.7958	0.3538
	68	0.15015	0.6065
	69	0.91675	0.3573
	70	0.32325	0.49495
	71	0.28855	1.3434
	72	0.2652	1.83545
	73	0.24275	1.26105
	74	0.61335	0.4993
	75	0.51595	0.64765
	76	0.1545	1.31415
	77	0.94225	0.45495
	78	0.59045	0.41315
	79	0.2376	2.07085
	80	0.7027	0.55805
	81	0.9018	0.39405
	82	0.74235	0.66525
	83	0.5063	0.9152
	84	1.11875	0.38225
	85	0.41905	0.8105
	86	1.13475	0.2118
	87	0.29875	1.5945
	88	0.37645	1.1417
	89	1.3271	0.37905
	90	0.46265	0.5481
	91	0.65705	0.93535
	92	0.9911	0.40685
	93	0.2325	2.1179
	94	0.5101	0.7479
	95	0.2272	0.7999
	96	0.2203	1.2142
	97	0.35625	0.58415
	98	0.1791	2.1696
	99	0.4762	0.3111
	100	0.38605	0.3296

## Sheet: Fig 3C
Fig 3C
	Gold particle density	apical mitochondria area fraction
	4.0665	0.168058
	6.42055	0.182721
	1.20536	0.0680719
	1.61625	0.121183
	5.24338	0.144258
	2.75468	0.192847
	11.6474	0.227645

## Sheet: Fig 3D
Fig 3
	Gold particle density	Relative distance (nucleus-apical)
	4.0665	0.474849
	6.42055	0.529595
	1.20536	0.398839
	1.61625	0.244031
	5.24338	0.622896
	11.6474	0.534112

## Sheet: Fig 3E
Fig 3E
	Gold particle density	mean microvilli length [mm]
	6.42055	1.51937
	1.20536	1.04306
	1.61625	0.946015
	5.24338	1.3602
	2.75468	1.3376
	11.6474	1.75761

## Sheet: Fig 4D
Fig 4D
		% erebotic cells
	myo1D>+	7.09677
	myo1D>+	16
	myo1D>+	1.76471
	myo1D>+	13.7255
	myo1D>+	9.21986
	myo1D>+	16.5354
	myo1D>+	2.07254
	myo1D>+	23.3533
	myo1D>+	28.2258
	myo1D>+	3.22581
	myo1D>+	2.1164
	myo1D>+	33.3333
	myo1D>+	12.1429
	myo1D>+	21.3333
	myo1D>+	8.58896
	myo1D>+	4.4586
	myo1D>miRNA(RHG)	2.73973
	myo1D>miRNA(RHG)	9.32203
	myo1D>miRNA(RHG)	3.52113
	myo1D>miRNA(RHG)	6.48649
	myo1D>miRNA(RHG)	7.05128
	myo1D>miRNA(RHG)	5.08475
	myo1D>miRNA(RHG)	11.6959
	myo1D>miRNA(RHG)	25
	myo1D>miRNA(RHG)	27.9503
	myo1D>miRNA(RHG)	21.1268
	myo1D>miRNA(RHG)	56.0345
	myo1D>miRNA(RHG)	0.787402
	myo1D>miRNA(RHG)	28.0374
	myo1D>miRNA(RHG)	8.60215
	myo1D>miRNA(RHG)	30.137
	myo1D>miRNA(RHG)	22.963
	myo1D>miRNA(RHG)	7.69231
	myo1D>miRNA(RHG)	32.5

## Sheet: Fig 4H
Fig 4H
			nuclear height [µm]
	cell	GFP intensity	TUNEL+ erebotic cell	TUNEL- erebotic cell	ECs
	1	0.0761735	2.107
	2	0.0655868	2.781
	3	0.0937191	2.544
	4	0.112926	2.079
	5	0.0781414	2.542
	6	0.0460489	2.223
	7	0.0455596	1.589
	8	0.0631514	2.118
	9	0.0611772	2.435
	10	0.239567	1.697
	11	0.105951	1.592
	12	0.0646974	1.807
	13	0.211813		2.647
	14	0.0873062		2.33
	15	0.0990791		2.753
	16	0.118784		2.329
	17	0.0676528		3.019
	18	0.202727		3.074
	19	0.158001		3.603
	20	0.36024		5.083
	21	0.174747		3.918
	22	0.198894		4.563
	23	0.176564		3.494
	24	0.261989		3.918
	25	0.736844			6.918
	26	0.924884			4.8
	27	0.656107			6.039
	28	0.776271			5.188
	29	0.430124			7.426
	30	0.5577			5.086
	31	0.494097			4.517
	32	0.448507			5.012
	33	0.590851			5.726

## Sheet: Fig 4J
Fig 4J
		normalized relative fuorescence
	cell	relative GFP intensity	relative BioTracker ATP-Red intensity
	1	0.782262	0.826183
	2	1.40735	1.34193
	3	0.835538	0.65315
	4	2.10303	1.65032
	5	0.725484	0.912109
	6	1.1538	0.992833
	7	1.06121	0.940612
	8	1.18305	1.25363
	9	0.826378	0.494984
	10	1.44847	1.21125
	11	1.13228	1.25115
	12	1.4766	1.65127
	13	0.647431	0.650381
	14	0.975587	1.07883
	15	0.761088	0.679469
	16	1.10293	1.25257
	17	0.658699	1.1
	18	1.07015	3.39143
	19	0.767472	1.18635
	20	1.14075	2.01873
	21	0.187488	0.973333
	22	1.1188	1.34095
	23	0.865314	1.12219
	24	1.09094	1.72818
	25	0.45397	0.231383
	26	1.07731	1.21454
	27	0.687498	0.672429
	28	1.23496	1.87855
	29	0.636691	0.524379
	30	0.906043	0.971631
	31	1.03691	1.06565
	32	1.14567	1.11542
	33	0.0308317	0.481832
	34	0.0505741	0.527939
	35	0.0408476	0.393138
	36	0.0781635	0.442378
	37	1.18285	1.24542
	38	0.933098	1.17103
	39	0.527654	0.254209
	40	1.23285	1.64919
	41	0.508064	0.481645
	42	1.37602	1.56583
	43	0.883994	1.23584
	44	0.0166678	0.32967
	45	0.816769	1.24472
	46	0.0161376	0.525782

## Sheet: Fig 4L
Fig 4L
	distance categories [µm]
	0 - 2,5	2,5 - 7,5	7,5 - 12,5	12,5 - 17,5	17,5 - 22,5	22,5 - 27,5	27,5 - 32,5	32,5 - 37,5
	0	4.721	9.275	16.227	21.408	26.566	29.558	34.629
	0	6.842	8.458	16.579	17.758	22.827	27.437	33.232
	0	4.467	8.308	15.865	21.048	26.259		36.551
	0	2.573	7.894	12.76	18.044	24.683		32.661
	0	4.873	9.697	17.191	17.806
	0	2.876	9.929	14.912	18.697
	0	2.652	9.627	13.338	18.728
	0	4.243	8.521	15.366	21.089
	0	7.143	11.386	17.169	19.936
	0	2.846	8.701	14.666	18.35
	0	3.221	9.881	13.017	22.184
	0	5.448	9.772	13.04
	0	2.876	9.334	17.479
	0	7.182		13.738
	0	4.082
	0	5.001
	0	3.638
	0
	0
	0
	0
	0
	0
	0
	0
	0
	0
	0
	0
	0
	0
	0
	0
	0
	0
	0
	0
	0
	0
	0
	0
	1.973
	0
	0
	0
	0
	0
	0
	0
	0
	0
	0
	0
	0
	0
	0
	0
	0
	0
	0
	0
	0
	0
	0
	0
	0
	0
	1.872
	0
	0
	0
	0
	0.629
	0.78
	0
	0
	0
	0
	0
	0
	0
	0

[truncated: 17 more sheets: Fig S1F, Fig S2E, Fig S3C, Fig S4F, Fig S5I, Fig S6E, Fig S7D, Fig S7E, Fig S7F, Fig S7I, Fig S7L, Fig S7M, Fig S8A, Fig S8B, Fig S8C, Fig S8E, Fig S8F]
